# Supplementary material for: Mycotoxin Biomarkers in Pigs—Current State of Knowledge and Analytics
Source: Toxins (Basel). 2021 Aug 23;13(8):586. doi: 10.3390/toxins13080586 (PMC8402396; doi:10.3390/toxins13080586)
Supplement: Supplementary file 1 [file toxins-13-00586-s001.zip]

Archive with 1 entries (1 files):
- toxins-1327037-SI .pdf
